# Supplementary material for: Stromal POSTN Enhances Motility of Both Cancer and Stromal Cells and Predicts Poor Survival in Colorectal Cancer
Source: Cancers (Basel). 2023 Jan 18;15(3):606. doi: 10.3390/cancers15030606 (PMC9913098; doi:10.3390/cancers15030606)
Supplement: Supplementary file 1 [file cancers-15-00606-s001.zip]

Archive with 2 entries (2 files):
- cancers-2075681-File S1-original-images.pdf
- cancers-2075681-supplementary.pdf
